# Supplementary material for: Tuning Properties of Partially Reduced Graphene Oxide Fibers upon Calcium Doping
Source: Nanomaterials (Basel). 2020 May 18;10(5):957. doi: 10.3390/nano10050957 (PMC7325576; doi:10.3390/nano10050957)
Supplement: Supplementary file 1 [file nanomaterials-10-00957-s001.zip]

Archive with 4 entries (3 files):
- nanomaterials-785960-supple/
- nanomaterials-785960-supple/nanomaterials-785960-supple.pdf
- nanomaterials-785960-supple/Supporting Video 1.mp4
- nanomaterials-785960-supple/Supporting Video 2.mp4
